# Supplementary material for: Chimeric Antigen Receptor T Cell Bearing Herpes Virus Entry Mediator Co-Stimulatory Signal Domain Exhibits Exhaustion-Resistant Properties
Source: Int J Mol Sci. 2024 Aug 8;25(16):8662. doi: 10.3390/ijms25168662 (PMC11354286; doi:10.3390/ijms25168662)
Supplement: Supplementary file 1 [file ijms-25-08662-s001.zip]

Archive with 1 entries (1 files):
- 08-08-24 Suppl Figure.pdf
